# Supplementary material for: The Role of a Conserved Arg-Asp Pair in the Structure and Function of Tetanus Neurotoxin
Source: Toxins (Basel). 2025 May 30;17(6):273. doi: 10.3390/toxins17060273 (PMC12197568; doi:10.3390/toxins17060273)
Supplement: Supplementary file 1 [file toxins-17-00273-s001.zip]

Archive with 1 entries (1 files):
- toxins-3573460-supplementary.pdf
